# Supplementary material for: Solid-State Nanopore Single-Molecule Analysis of SARS-CoV-2 N Protein: From Interaction Exploration to Small-Molecule Antagonism
Source: Sensors (Basel). 2025 Nov 10;25(22):6870. doi: 10.3390/s25226870 (PMC12656516; doi:10.3390/s25226870)
Supplement: Supplementary file 1 [file sensors-25-06870-s001.zip]

Archive with 1 entries (1 files):
- sensors-3937308-supplementary.pdf
